# Supplementary material for: A Systemic Study of Subcellular Localization of Porcine Epidemic Diarrhea Virus Proteins
Source: Pathogens. 2022 Dec 17;11(12):1555. doi: 10.3390/pathogens11121555 (PMC9781403; doi:10.3390/pathogens11121555)
Supplement: Supplementary file 1 [file pathogens-11-01555-s001.zip]

Archive with 1 entries (1 files):
- pathogens-2051726-supplementary.xls
