# Supplementary material for: A Systemic Study of Subcellular Localization of Porcine Epidemic Diarrhea Virus Proteins
Source: Pathogens. 2022 Dec 17;11(12):1555. doi: 10.3390/pathogens11121555 (PMC9781403; doi:10.3390/pathogens11121555)
Supplement: Supplementary file 1 [file pathogens-11-01555-s001.zip › pathogens-2051726-supplementary.xls]

## Sheet: Sheet1
Table S1. ORFs of PEDV used in plasmid construction.
PEDV Protein (Clone nt)	Primers (5′-3′)
Non-structural proteins
Nsp1 (293-622)	F:CTGAATTCATGGCTAGCAACCAAGTCA
	R:GTCTCGAGTCACTTATCGTCGTCATCCTTGTAATCTCAACCACCACGACGACCA
Nsp2 (opt) (623-2977)	F:GCGGATCCATGGATTACAAGGATGACGACGATAAGAACATCGTGCCTGTGGACCA
	R:GCGGTACCTCAGCCGCCCTTCTTTTTAAAGC
Nsp3 (opt) (2978-7840)	F:CTGCGGCCGCATGGATTACAAGGATGACGACGATAAGGGCGACGTTAAATTCAGC
	R:GTCTCGAGTCAGGCGCCCTTTTTGTTAGCGA
Nsp4 (opt) (7841-9820)	F:CTGGATCCATGGATTACAAGGATGACGACGATAAGGGCCTGCCCAGCTTCTCCA
	R:GTCTCGAGTCACTGCAGGGTGCTGTTGTAGC
Nsp5 (9821-10186)	F:CTGAATTCATGGCTGGCTTGCGTAAG
	R:CGCTCGAGTCACTTATCGTCGTCATCCTTGTAATCCTGAAGATTAACGCCAT
Nsp6 (opt) (10187-11026)	F:GCGAATTCATGGATTACAAGGATGACGACGATAAGAGCGGCTACGTGTCTAGAGCC
	R:GTCTCGAGTCACTGCACGCTGCTGAT
Nsp7 (11027-11275)	F:CTGAATTCATGTCTAAACTGACTGATAT
	R:CGCTCGAGTCACTTGTCATCGTCGTCCTTGTAATCACTCTGCAACATACTATT
Nsp8 (11276-11860)	F:CGCGAATTCATGGTTGCATCTACTTATGTCGG
	R:GCGCTCGAGTCACTTATCGTCGTCATCCTTGTAATCCTGGAGCTTGACAATACG
Nsp9 (11861-12184)	F:CGCGAATTCATGAATAATGAAATTATTCCTGGTAAGCTGAAGC
	R:GCGCTCGAGTCACTTATCGTCGTCATCCTTGTAATCCTGCAAGCGTACAGTGGCA
Nsp10 (12185-12589)	F:CGCGAATTCATGGCTGGTAAACAAACAGAACA
	R:GCGCTCGAGTCACTTATCGTCGTCATCCTTGTAATCTTGCATAATGGATCTGTCAC
Nsp12 (12598-15369)	F:CGCGGATCCATGTATGGCTTATTTAAACGAGTAC
	R:GCGCTCGAGTCACTTATCGTCGTCATCCTTGTAATCTTGTAAAACTGCAGATTTCTC
Nsp13 (15370-17160)	F:CGCGAATTCATGTCTGCAGGGCTTTGTGT
	R:GCGCTCGAGTCACTTATCGTCGTCATCCTTGTAATCCTGCAAATCAGACAATTT
Nsp14 (17161-18711)	F:CGCGAATTCATGGCTAATGAGGGTTGTGGTC
	R:GCGCTCGAGTCACTTATCGTCGTCATCCTTGTAATCTTGCAAATTGTTACTAAATGTC
Nsp15 (18712-19728)	F:CGCGAATTCATGGGTCTTGAGAACATTGCTTT
	R:GCGCTCGAGTCACTTATCGTCGTCATCCTTGTAATCCTGAAGTTGCGGATAAAA
Nsp16 (19729-20633)	F:CGCGAATTCATGGCCAGTGAATGGAAGTGT
	R:GCGCTCGAGTCACTTATCGTCGTCATCCTTGTAATCTTTGTTTACGTTGACCAA
Structural proteins
S1 (20631-23009)	F:CTGAATTCATGAAGTCTTTAACCTACTT
	R:CGCTCGAGTCACTTATCGTCGTCATCCTTGTAATCAATACTCATACTAAAGTTGGTG
S2 (23010-24791)	F:CTGAATTCATGAGGACAGAATATTTACAGCT
	R:CGCTCGAGTCACTTGTCATCGTCGTCCTTGTAATCCTGCACGTGGACCTTTT
E (25446-25676)	F:CGCGAATTCATGCTACAATTAGTGAATGA
	R:GCGCTCGAGTTACTTATCGTCGTCATCCTTGTAATCTACGTCAATAACAGTACTA
M (25684-26364)	F:CGCGAATTCATGTCTAACGGTTCTATT
	R:GCGCTCGAGTTACTTATCGTCGTCATCCTTGTAATCGACTAAATGAAGCACTT
N (26376-27701)	F:CGCGGATCCATGGCTTCTGTCAGTTTTCA
	R:GCGCTCGAGTTACTTATCGTCGTCATCCTTGTAATCATTTCCTGTGTCGAAGATCTC
Accessory protein
ORF3 (opt) (24791-25465)	F:GCGAATTCATGGATTACAAGGATGACGACGATAAGATGTTCCTCGGCCTGTTTC
	R:GTCTCGAGTCACTCGCTGATTGTGGCGTA
Restriction enzyme recognition sequences are italicized and underlined. The FLAG tag is underlined. F: Forward Primer; R: Reverse Primer; nt: nucleartide; opt, codon optimized.
